# Supplementary material for: Altered regulation of mesenchymal cell senescence in adipose tissue promotes pathological changes associated with diabetic wound healing
Source: Commun Biol. 2022 Apr 5;5:310. doi: 10.1038/s42003-022-03266-3 (PMC8983691; doi:10.1038/s42003-022-03266-3)
Supplement: Supplementary file 4 — Supplementary Data 1 [file 42003_2022_3266_MOESM4_ESM.xlsx]

## Sheet: Fig1
1a				1c						1e-g
	Body weight (g)	blood glucose (mg/dL)			0DPW	2DPW	5DPW	8DPW			Cell infiltration	Area of collagen deposition	Area of adipose tissue
Leprdb/+	25.5	174		Leprdb/+	100	47.0186				Leprdb/+	46.6667	0.083	0.353
Leprdb/+	26.1	155		Leprdb/+	100	49.5195				Leprdb/+	43	0.315	0.319678
Leprdb/+	27.2	157		Leprdb/+	100	56.5961				Leprdb/+	24.6667	0.348	0.372784
Leprdb/+	24.8	103		Leprdb/+	100	56.411				Leprdb/db	79.3333	0.553	0.0547669
Leprdb/+	27.3	159		Leprdb/+	100	35.1464				Leprdb/db	61	0.765	0.147468
Leprdb/+	26.1	154		Leprdb/+	100	61.0175				Leprdb/db	70.6667	0.355	0.112085
Leprdb/+	27.3	168		Leprdb/+	100	23.4698	49.2868	29.6165
Leprdb/+	30.5	146		Leprdb/+	100	29.6588	16.8388	12.59
Leprdb/+	28.4	123		Leprdb/+	100	36.2666	27.6515	22.5404		1i
Leprdb/+	29.7	123		Leprdb/+	100	72.3468	56.1032	33.106			% of PDGFRα +ve cell	% of α-SMA +ve cell	% of Double positive cell
Leprdb/+	26.1	145		Leprdb/+	100	40.6617	29.9606	15.0905		Leprdb/+	0	94.3732	5.62678
Leprdb/+	26.2	143		Leprdb/+	100	107.344	92.0692	48.8246		Leprdb/+	1.85185	90.4558	7.69231
Leprdb/db	37.3	202		Leprdb/db	100	116.083				Leprdb/+	3.40909	80.0395	16.5514
Leprdb/db	41	395		Leprdb/db	100	136.508				Leprdb/db	20.0645	12.0645	69.871
Leprdb/db	46.2	400		Leprdb/db	100	98.472				Leprdb/db	14.8109	10.2941	74.895
Leprdb/db	45	295		Leprdb/db	100	70.8297				Leprdb/db	19.1176	8.82353	72.0588
Leprdb/db	41.8	473		Leprdb/db	100	139.807
Leprdb/db	41.9	402		Leprdb/db	100	82.9595
Leprdb/db	42.6	471		Leprdb/db	100	106.267				1i
Leprdb/db	46.5	421		Leprdb/db	100	70.579	58.4527	48.7684			% of PDGFRα +ve cell	% of α-SMA +ve cell	% of Double positive cell
Leprdb/db	44.3	365		Leprdb/db	100	88.9993	74.4272	41.0471		Leprdb/+	0	85.5429	14.4571
Leprdb/db	44.7	214		Leprdb/db	100	103.371	61.4085	42.314		Leprdb/+	33.3333	41.937	24.7297
Leprdb/db	46.9	441		Leprdb/db	100	99.9618	91.2882	43.1127		Leprdb/+	9.52381	56.5079	33.9683
Leprdb/db	42.6	410		Leprdb/db	100	130.244	112.551	69.02		Leprdb/db	15.1821	15.2848	69.5331
Leprdb/db	44.8	468		Leprdb/db	100	72.5937	81.5923	56.0124		Leprdb/db	11.3465	11.9787	76.6749
Leprdb/db	39.7	506		Leprdb/db	100	73.1153	59.9834	76.9591		Leprdb/db	11.0485	5.43581	83.5157

## Sheet: Fig2
2c			2e					2f				2h	% of DiI +ve cell in adipose tissue		% of DiI +ve cell in wound
	Histological socre			% of PDGFRα +ve cell	% of α-SMA +ve cell	% of Double positive cell			Acta2	Pdgfra			2 DPW	8 DPW	2 DPW	8 DPW
Leprdb/+ ATT	7		Leprdb/+ ATT	0	73.8095	26.1905		Leprdb/+ ATT	0.470011	0.913885		Leprdb/+ ATT	6.18557	5.64516	0	2.06186
Leprdb/+ ATT	7		Leprdb/+ ATT	0	91.0714	8.92857		Leprdb/+ ATT	0.767342	0.656802		Leprdb/+ ATT	0	6.86275	0	0
Leprdb/+ ATT	6.66667		Leprdb/+ ATT	1.88679	92.4528	7.54717		Leprdb/+ ATT	2.3398	1.76671		Leprdb/+ ATT	7.54717	7.35294	0	0
Leprdb/+ ATT	7		Leprdb/+ ATT	8.19672	60.6557	31.1475		Leprdb/+ ATT	0.422852	0.662603		Leprdb/db ATT	6.77966	3.125	4.22535	0
Leprdb/+ ATT	6		Leprdb/db ATT	28.7879	6.06061	65.1515		Leprdb/db ATT	1.24923	7.42933		Leprdb/db ATT	3.94737	3.92157	0	0
Leprdb/+ ATT	7		Leprdb/db ATT	55.1724	12.069	32.7586		Leprdb/db ATT	2.09759	6.38503		Leprdb/db ATT	0	3.59712	0	0
Leprdb/+ ATT	7		Leprdb/db ATT	14.9254	5.97015	79.1045		Leprdb/db ATT	2.5112	7.51342
Leprdb/+ ATT	7		Leprdb/db ATT	15.2174	8.69565	76.087		Leprdb/db ATT	0.982171	5.80419
Leprdb/db ATT	6.33333
Leprdb/db ATT	7
Leprdb/db ATT	6.33333
Leprdb/db ATT	6.33333
Leprdb/db ATT	6.33333
Leprdb/db ATT	6
Leprdb/db ATT	6.33333
Leprdb/db ATT	5.66667
Sham	7
Sham	7
Sham	7
Sham	7

## Sheet: Fig3
3a-c
	Skin									Adipose tissue
	Cdkn2b	Cdkn1a	Trp53	Serpine1	Serpine2	Il6	Tgfb1			Cdkn2b	Cdkn1a	Trp53	Serpine1	Serpine2	Il6	Tgfb1
Leprdb/+_Pre	1.09938	0.572219	0.511491	0.428064	1.24276	n/a	0.563567		Leprdb/+_Pre	0.9375	0.417874	0.612225	n/a	0.570651	n/a	0.673304
Leprdb/+_Pre	1.20897	0.492713	0.664785	0.570333	0.793348	1	1.24543		Leprdb/+_Pre	1.38351	1.59227	2.32024	n/a	0.987069	1.00368	0.675662
Leprdb/+_Pre	1.0382	0.72228	0.970412	0.210879	1.47922	n/a	1.53025		Leprdb/+_Pre	0.839568	0.117862	0.825513	1.90558	0.748414	n/a	3.28652
Leprdb/+_Pre	0.73061	2.69712	1.45323	4.41673	0.60774	n/a	0.550421		Leprdb/+_Pre	2.2524	1.40212	0.0644715	n/a	1.82065	1.09621	0.369771
Leprdb/+_Pre	0.564554	1.49374	1.5795	0.954414	1.91618	n/a	1.29301		Leprdb/+_Pre	0.745827	1.60844	1.48211	0.0944192	0.0600622	0.900111	0.0177413
Leprdb/+_Pre	1.33109	0.493616	0.753406	0.0991886	0.389276	n/a	1.00055		Leprdb/+_Pre	0.653809	0.946315	0.634805	n/a	1.20025	n/a	0.594472
Leprdb/+_Pre	1.0272	0.528311	1.06718	0.320394	0.571476	n/a	0.816768		Leprdb/+_Pre	0.187385	0.915116	1.06063	n/a	1.61291	n/a	1.38254
Leprdb/+_2DPW	1.27795	0.502878	0.321039	0.058946	0.597614	1.58311	0.298489		Leprdb/+_2DPW	0.223389	4.96392	2.19904	0.0445059	0.16396	0.274255	1.47546
Leprdb/+_2DPW	1.59988	0.391671	0.436833	0.527438	0.299935	24.0572	0.385039		Leprdb/+_2DPW	3.81178	0.283656	2.9922	0.39823	0.0822895	4.16763	2.93448
Leprdb/+_2DPW	1.95209	0.127757	0.415958	1.03349	0.684572	1.37073	0.218786		Leprdb/+_2DPW	4.65092	0.0925238	2.84921	0.780315	0.187818	0.237464	3.30067
Leprdb/+_2DPW	1.60287	0.106373	0.369294	n/a	0.316068	n/a	0.257878		Leprdb/+_2DPW	3.81888	0.0770373	2.52957	n/a	0.0867159	n/a	1.57559
Leprdb/+_2DPW	1.91623	0.301539	0.576606	0.210235	0.41349	1.94841	0.519252		Leprdb/+_2DPW	4.56548	0.21838	3.94961	0.158733	0.113444	0.337539	3.78057
Leprdb/+_2DPW	2.14821	0.261101	0.398934	0.398248	0.432894	2.04353	0.994139		Leprdb/+_2DPW	5.11818	0.189095	2.7326	0.300688	0.118768	0.354017	2.77843
Leprdb/+_2DPW	2.61331	0.407177	0.468287	1.32444	0.512467	10.0269	0.67229		Leprdb/+_2DPW	6.2263	0.294885	3.20765	0.99999	0.1406	1.73705	1.17798
Leprdb/+_8DPW	1.67615	8.7592	0.210478	0.114329	4.19597	5.15324	1.78664		Leprdb/+_8DPW	0.494971	1.12722	3.6262	0.526946	0.256976	0.0167962	n/a
Leprdb/+_8DPW	1.9575	2.26617	0.244211	0.663798	0.730555	1.9977	1.1612		Leprdb/+_8DPW	0.759009	0.665514	2.96582	1.02108	1.34777	0.0537814	0.499941
Leprdb/+_8DPW	1.66702	3.61931	0.192037	1.89116	2.6484	13.4385	1.17358		Leprdb/+_8DPW	1.32985	4.56436	1.9884	4.32972	0.934297	0.946075	1.36737
Leprdb/+_8DPW	2.44126	1.50407	0.236927	0.459658	0.806798	20.0448	1.92274		Leprdb/+_8DPW	0.627966	0.403407	0.740053	0.0258905	0.774935	0.106323	1.4149
Leprdb/+_8DPW	2.22126	0.224802	0.427106	n/a	0.731502	1.64502	0.349093		Leprdb/+_8DPW	0.586219	2.83149	1.43401	2.96539	2.07139	1.74409	1.80469
Leprdb/+_8DPW	1.02231	3.50417	1.61453	2.07129	1.64226	0.209548	1.12886		Leprdb/+_8DPW	3.10594	0.822155	1.05575	0.499772	2.32305	4.31271	0.49123
Leprdb/+_8DPW	1.16765	2.8714	1.17755	2.39897	0.292997	0.631097	1.04482		Leprdb/+_8DPW	3.32281	2.52565	1.79645	0.0228243	0.225812	0.178422	0.304717
Leprdb/db_Pre	0.981473	n/a	n/a	n/a	4.86107	n/a	6.61449		Leprdb/db_Pre	0.705202	1.86524	1.24483	13.6509	1.14679	3.89837	2.88376
Leprdb/db_Pre	2.78528	0.406399	0.400065	9.5257	5.04996	n/a	7.57736		Leprdb/db_Pre	2.29488	6.53265	1.00714	12.9235	4.14711	0.404884	1.36307
Leprdb/db_Pre	0.742557	3.12926	0.991621	3.37849	0.512537	n/a	7.77719		Leprdb/db_Pre	1.85132	4.66088	1.25989	13.9005	2.9042	0.915171	3.14681
Leprdb/db_Pre	1.67839	0.353315	0.943612	11.294	2.14122	n/a	1.73348		Leprdb/db_Pre	1.0707	2.39199	1.81769	25.3089	1.80932	1.57868	2.56632
Leprdb/db_Pre	1.51161	0.218429	0.357044	n/a	0.111247	n/a	5.20924		Leprdb/db_Pre	1.06808	1.13436	1.28946	15.1038	3.97406	0.728745	2.1134
Leprdb/db_Pre	0.931552	0.126978	0.615229	n/a	0.356571	n/a	0.871391		Leprdb/db_Pre	3.19108	2.50445	1.57329	10.4234	5.75947	2.82786	1.89288
Leprdb/db_Pre	1.67985	0.0967552	0.255735	4.34104	0.676091	39.292	4.72854		Leprdb/db_Pre	0.953417	2.98852	0.821836	24.2513	1.87913	8.83936	2.51145
Leprdb/db_2DPW	2.22991	1.42576	0.154296	5.68946	1.10975	204.763	5.18394		Leprdb/db_2DPW	1.2836	1.12681	1.02189	3.04238	n/a	50.2954	0.636455
Leprdb/db_2DPW	1.88509	0.171726	0.176546	1.34914	0.462423	114.267	0.527926		Leprdb/db_2DPW	1.18592	3.18537	1.45655	16.769	2.07125	50.5302	2.17777
Leprdb/db_2DPW	1.59787	0.623342	0.277553	6.19779	1.85845	59.7338	6.46334		Leprdb/db_2DPW	1.05907	1.81762	1.0001	5.6797	0.575741	17.6557	2.06801
Leprdb/db_2DPW	1.59782	0.182485	0.328392	1.08411	0.32196	15.6548	0.661495		Leprdb/db_2DPW	1.3273	1.55041	1.65949	2.78313	0.96412	7.05163	1.5351
Leprdb/db_2DPW	2.7841	0.150388	0.325561	0.414664	0.234127	37.6699	0.165868		Leprdb/db_2DPW	1.99199	0.640807	2.70768	1.62712	0.174706	41.5759	0.219372
Leprdb/db_2DPW	2.1628	0.405155	0.210981	4.60469	0.345714	40.3369	1.20126		Leprdb/db_2DPW	1.44845	4.57751	1.66793	12.2187	0.436999	32.8489	1.23546
Leprdb/db_2DPW	2.19471	0.169997	0.166734	n/a	0.171453	76.2022	1.23964		Leprdb/db_2DPW	2.19215	0.319458	1.29029	1.95363	0.14185	6.93123	0.540995
Leprdb/db_8DPW	1.42332	2.27538	0.0920108	n/a	1.25302	9.48	2.82878		Leprdb/db_8DPW	2.38445	2.82178	2.06508	0.928175	0.94027	0.124336	1.63977
Leprdb/db_8DPW	1.30189	4.7222	0.290699	2.07199	5.6477	21.2065	0.762971		Leprdb/db_8DPW	1.3504	5.69123	1.94347	4.66217	4.32884	2.7594	5.32555
Leprdb/db_8DPW	1.27553	2.11732	0.15151	0.730927	3.09931	168.444	2.41845		Leprdb/db_8DPW	1.47121	5.05373	1.79495	1.25155	1.97259	3.24487	3.11027
Leprdb/db_8DPW	1.92859	5.39601	0.152104	n/a	6.86423	27.9538	3.29179		Leprdb/db_8DPW	1.09526	6.93276	1.47664	2.04003	2.07221	0.789517	2.49548
Leprdb/db_8DPW	0.721994	2.73797	0.421454	4.44309	3.79293	117.726	3.80859		Leprdb/db_8DPW	1.69095	9.60768	1.62111	2.22383	3.24299	2.39811	3.26318
Leprdb/db_8DPW	0.973295	3.11859	0.676488	14.4255	8.81892	176.629	10.0386		Leprdb/db_8DPW	1.84861	6.55226	1.48729	4.08987	3.123	2.42823	3.15203
Leprdb/db_8DPW	1.25294	7.94948	0.180454	2.80951	2.72918	203.268	7.53864		Leprdb/db_8DPW	1.26634	4.97783	1.41393	2.20515	2.20879	0.832966	3.29164

## Sheet: Fig4
4b			4c			4d			4e
	% of PDGFRα +ve cell			Pdgfra			% of p15INK4B +ve cell			Fluorescence intensity of p15INK4B in PDGFRα +ve cell
Leprdb/+_Pre	29.4118		Leprdb/+_Pre	0.564982		Leprdb/+_Pre	0		Leprdb/+_Pre	0
Leprdb/+_Pre	47.619		Leprdb/+_Pre	2.0562		Leprdb/+_Pre	4.34783		Leprdb/+_Pre	0.521739
Leprdb/+_Pre	43.1818		Leprdb/+_Pre	1.34721		Leprdb/+_Pre	0		Leprdb/+_Pre	0
Leprdb/+_2DPW	35.2941		Leprdb/+_Pre	1.22899		Leprdb/+_2DPW	32.9412		Leprdb/+_2DPW	6.72941
Leprdb/+_2DPW	100		Leprdb/+_Pre	0.152944		Leprdb/+_2DPW	57.1429		Leprdb/+_2DPW	4.39286
Leprdb/+_2DPW	23.4043		Leprdb/+_Pre	0.64967		Leprdb/+_2DPW	40.5405		Leprdb/+_2DPW	6.12162
Leprdb/+_2DPW	100		Leprdb/+_2DPW	0.00936879		Leprdb/+_2DPW	80.3922		Leprdb/+_2DPW	5.27451
Leprdb/+_8DPW	75.2381		Leprdb/+_2DPW	0.0140321		Leprdb/+_8DPW	51.4286		Leprdb/+_8DPW	1.32381
Leprdb/+_8DPW	30.0518		Leprdb/+_2DPW	0.0336273		Leprdb/+_8DPW	23.8342		Leprdb/+_8DPW	0.497409
Leprdb/+_8DPW	91.3793		Leprdb/+_2DPW	0.022536		Leprdb/+_8DPW	53.4483		Leprdb/+_8DPW	2.2931
Leprdb/db_Pre	30.7692		Leprdb/+_2DPW	0.109165		Leprdb/db_Pre	0		Leprdb/db_Pre	0
Leprdb/db_Pre	11.1111		Leprdb/+_2DPW	0.104892		Leprdb/db_Pre	0		Leprdb/db_Pre	0
Leprdb/db_Pre	35.1351		Leprdb/+_2DPW	0.703771		Leprdb/db_Pre	13.6364		Leprdb/db_Pre	0.590909
Leprdb/db_2DPW	27.451		Leprdb/+_8DPW	0.00244827		Leprdb/db_2DPW	25.4902		Leprdb/db_2DPW	4.90196
Leprdb/db_2DPW	12.6984		Leprdb/+_8DPW	0.0353139		Leprdb/db_2DPW	14.2857		Leprdb/db_2DPW	4.11111
Leprdb/db_2DPW	19.5402		Leprdb/+_8DPW	0.174849		Leprdb/db_2DPW	13.7931		Leprdb/db_2DPW	1.66667
Leprdb/db_8DPW	63.9535		Leprdb/+_8DPW	0.585759		Leprdb/db_8DPW	56.9767		Leprdb/db_8DPW	1.83721
Leprdb/db_8DPW	95.6522		Leprdb/+_8DPW	0.28091		Leprdb/db_8DPW	50.7246		Leprdb/db_8DPW	2.15942
Leprdb/db_8DPW	73.3333		Leprdb/+_8DPW	0.35581		Leprdb/db_8DPW	61.6667		Leprdb/db_8DPW	2.33333
			Leprdb/+_8DPW	0.0126754
			Leprdb/db_Pre	1.85623
			Leprdb/db_Pre	2.22111
			Leprdb/db_Pre	1.37362
			Leprdb/db_Pre	1.3547
			Leprdb/db_Pre	1.33467
			Leprdb/db_Pre	0.891112
			Leprdb/db_Pre	1.09246
			Leprdb/db_2DPW	0.194316
			Leprdb/db_2DPW	0.366778
			Leprdb/db_2DPW	0.396743
			Leprdb/db_2DPW	0.27812
			Leprdb/db_2DPW	0.0254777
			Leprdb/db_2DPW	0.186569
			Leprdb/db_2DPW	0.0587478
			Leprdb/db_8DPW	0.319099
			Leprdb/db_8DPW	2.68455
			Leprdb/db_8DPW	0.542606
			Leprdb/db_8DPW	0.33664
			Leprdb/db_8DPW	3.04297
			Leprdb/db_8DPW	0.422399

## Sheet: Fig5
5a
	DPW	% of P15INK4B +ve PDGFRα +ve cell	% of P15INK4B +ve γH2AX +ve cell
Non-DM1	19	56.25	2.08333
Non-DM2	39	48.2759	31.0345
Non-DM3	39	56.6667	53.3333
Non-DM4	39	35.4839	0
Non-DM5	70	28.125	12.5
Non-DM6	84	23.5294	9.80392
DM1	11	34.6774	11.2903
DM2	13	29.1667	16.6667
DM3	17	30.7692	19.2308
DM4	31	32.5581	23.2558
DM5	35	47.3684	59.6491
DM6	64	50	53.5714
DM7	79	19.2308	26.9231

## Sheet: Fig6
6b										6d
	Leprdb/+_CM_Pre	Leprdb/+_CM_2DPW	Leprdb/+_CM_8DPW	Leprdb/db_CM_Pre	Leprdb/db_CM_2DPW	Leprdb/db_CM_8DPW					Day0	Day1	Day2	Day3	Day4
Adiponectin	0.0420535	0.157862	0.0577335	0.00424087	0.0348355	0.0191727				Ctrl DMEM	102.223	85.1415	71.6365	17.9845	9.3036
Amphiregulin	0.000816625	0	0	0	0	0				Ctrl DMEM	100.21	94.8461	79.1844	11.5895	0.597889
Ang-1	0	0	0	0	0	0				Ctrl DMEM	96.1443	77.6181	63.3491	25.4671	0.873796
Ang-2	0	0.196296	0.0196286	0	0.0268792	0.00332976				Ctrl DMEM	101.558	85.2685	87.3222	21.8514	0.723782
ANGPT-L3	0	0	0	0	0	0				Ctrl DMEM	100.103	76.933	71.7833	13.7207	1.5034
BAFF	0	0	0	0	0	0				Ctrl DMEM	92.3862	77.6843	74.6497	23.143	2.91776
C1qR1/CD93	0	0.0127393	0	0	0	0				Ctrl DMEM	98.2212	91.4552	45.0229	17.2653	2.56339
CCL2/MCP-1	0.0229444	0.188114	0.037856	0.0167786	0.0753728	0.0470582				Ctrl DMEM	97.4899	81.0802	68.7102	8.01852	1.96401
CCL3/CCL4	0	0	0	0	0	0				Ctrl DMEM	98.6935	73.3741	67.9607	36.33	1.69217
CCL5/RNATES	0	0.167992	0.0480788	0	0.00885961	0.00355359				Ctrl DMEM	108.898	87.5349	79.5458	44.0588	4.46886
CCL6	0.630473	0.937121	0.621762	0.925374	1.36534	0.982358				Ctrl DMEM	97.0865	95.1732	73.341	55.3791	1.80139
CCL11	0.826131	0.691685	0.80364	1.01706	1.41528	0.90896				Ctrl DMEM	102.427	88.9837	85.6058	6.09191	0.153809
CCL12	0.312654	0.685364	0.295004	0.177639	1.37091	0.297499				Ctrl DMEM	101.38	78.9603	57.1294	8.69175	5.77427
CCL17	0	0	0	0	0	0				Ctrl DMEM	97.8828	90.8916	75.3129	15.5404	3.80484
CCL19	0	0	0	0	0	0				Ctrl DMEM	105.296	96.6064	73.0999	30.533	6.11495
CCL20	0	0	0	0	0	0				Leprdb/+_CM	97.5094	63.6486	47.0777	38.2556	17.5533
CCL21	0	0	0	0	0	0				Leprdb/+_CM	95.6847	59.5581	47.9998	1.07684	5.12724
CCL22	0	0.106916	0	0	0.0273806	0				Leprdb/+_CM	98.8064	56.962	57.7813	13.4608	0.164642
CD14	0	0	0	0	0	0				Leprdb/+_CM	110.99	70.5272	64.6214	11.8205	2.22517
CD40	0	0	0	0	0	0				Leprdb/+_CM	98.1307	86.5089	80.1193	28.0515	2.46186
CD160	0	0	0.00273262	0.00258764	0	0.00640892				Leprdb/+_CM	109.506	75.3857	77.4821	32.1023	4.8961
Chemerin	0.0422903	0.123009	0.0700628	0.0235897	0.110387	0.036528				Leprdb/+_CM	100.825	77.419	51.5719	5.47679	2.03582
Chitinase3-like1	0	0.0651255	0.0138409	0	0.0176054	0				Leprdb/+_CM	94.2822	55.5024	39.7929	9.3624	0.382453
Thromboplastin	0	0	0.00289372	0	0	0				Leprdb/+_CM	102.33	71.5788	61.6836	30.7261	3.68127
C5/C5a	0	0	0	0	0	0				Leprdb/+_CM	94.5453	87.546	39.5732	4.37927	0.170195
Complement Factor D	0.0013607	0.00825341	0	0	0	0				Leprdb/+_CM	99.7187	76.611	48.5812	3.39682	1.5269
CRP	0	0.0880396	0	0	0.00480194	0				Leprdb/+_CM	97.6722	81.1945	54.3005	7.68405	0.759493
CX3CL1	0.00125023	0.030056	0.000736516	0	0	0				Leprdb/db_CM	84.6857	61.4895	58.5017	17.9543	15.5397
CXCL1	0.450011	0.743441	0.766426	0.135563	1.22158	0.7803				Leprdb/db_CM	88.7066	50.9956	55.1604	22.0145	1.6671
CXCL2	0.00533468	0.511288	0	0	0.705446	0.369605				Leprdb/db_CM	117.243	88.7875	55.9093	40.5633	10.6215
CXCL9	0	0	0	0	0	0				Leprdb/db_CM	89.8097	78.1554	34.2766	34.6947	0.99179
CXCL10	0	0.0244463	0	0	0.0106576	0				Leprdb/db_CM	84.6921	54.0549	69.4782	28.0417	10.1315
CXCL11	0	0	0	0	0	0				Leprdb/db_CM	97.7179	93.0842	71.6022	42.715	16.6078
CXCL13	0	0	0	0	0	0				Leprdb/db_CM	98.3977	97.9225	67.394	10.693	2.60232
CXCL16	0.00847095	0.233265	0.0505135	0	0.113387	0.0110886				Leprdb/db_CM	108.609	81.2922	106.572	40.4129	1.90549
Cystatin C	0.0077001	0.104099	0.0135549	0.0102042	0.0478616	0.0256434				Leprdb/db_CM	115.574	71.3394	50.3596	61.3108	5.9854
DKK-1	0	0	0	0	0	0				Leprdb/db_CM	100.958	75.7729	61.1125	17.8071	11.4141
DPP4	0	0	0	0	0	0				Leprdb/db_CM	105.174	86.9994	85.8066	17.6214	3.00618
EGF	0	0	0	0	0	0				Leprdb/db_CM	103.64	71.2324	68.4837	25.1783	9.81152
CD105	0	0	0	0	0	0				Leprdb/db_CM	99.6635	93.1916	75.5717	53.1204	23.148
Endostatin	0.0500735	0.183111	0.135687	0.00917586	0.0462796	0.0721138				Leprdb/db_CM	102.592	86.9081	79.0417	49.4474	4.88086
Fetuin A	0	0.0253127	0	0	0	0				Leprdb/db_CM	102.537	94.1687	72.6137	29.8089	5.40013
FGF acidic	0	0	0	0	0	0
FGF-21	0	0	0	0	0	0
Flt3 Ligand	0	0	0	0	0	0
Gas 6	0	0	0	0	0	0
G-CSF	0	0.00730119	0	0	0	0
GDF-15	0	0	0	0	0	0
GM-CSF	0	0	0	0	0	0
HGF	0	0	0	0	0	0
ICAM-1	0	0	0	0	0	0
IFN-γ	0	0	0	0	0	0
IGFBP1	0	0	0	0	0	0
IGFBP2	0	0	0	0	0	0
IGFBP3	0.0631034	0	0.129193	0.00631363	0.109109	0.0338212
IGFBP5	0.00638637	0.00484483	0.00206049	0	0.00370335	0
IGFBP6	0.134117	0.137124	0.197709	0.00336821	0.0407301	0.0242263
IL-1α	0	0	0	0	0	0
IL-1β	0	0	0	0	0	0
IL-1ra	0	0.0154709	0	0	0	0
IL-2	0	0	0	0	0	0
IL-3	0	0	0	0	0	0
IL-4	0	0	0	0	0	0
IL-5	0	0	0	0	0	0
IL-6	0.0277511	0.48223	0.0820791	0	0.520674	0.150215
IL-7	0	0	0	0	0	0
IL-10	0	0	0	0	0	0
IL-11	0	0.00287974	0	0	0.0226977	0
IL-12p40	0	0	0	0	0	0
IL-13	0	0	0	0	0	0
IL-15	0	0	0	0	0	0
IL-17A	0	0	0	0	0	0
IL-22	0	0	0	0	0	0
IL-23	0	0	0	0	0	0
IL-27p28	0	0	0	0	0	0
IL-28AB	0	0	0	0	0	0
IL-33	0	0	0	0	0	0
LDL R	0	0	0	0	0	0
Leptin	0	0	0	0	0	0
LIF	0	0.0229384	0	0	0.0100668	0
NGAL	0.00160743	0.118123	0.0199396	0	0.0523122	0.00613289
LIX	0.432277	0.509478	0.409457	0.47201	0.591291	0.394668
M-CSF	0.0330084	0.0533845	0.0085016	0.0159951	0.0100757	0.00940772
MMP2	0.0268087	0.0942012	0.0605343	0.00303795	0.0164283	0.0188859
MMP3	0.805602	0.839688	1.10632	0.802818	1.31226	1.00949
MMP9	0	0.257812	0.00435541	0	0.00932582	0
MPO	0	0.167837	0.0593628	0	0.139758	0.0420706
OPN	0.0739265	0.141959	0.0781276	0.0457238	0.128989	0.0251841
OPG	0	0.00044835	0	0	0	0
PD-ECGF	0	0	0	0	0	0
PDGF-BB	0	0	0	0	0	0
PTX2	0	0.0540651	0	0	0	0
PTX3	0.0862461	0.195072	0.0565011	0.00125182	0.07582	0.00774415
Periostin	0.00577414	0.0197888	0.00267742	0	0	0
DLK1	0	0	0	0	0	0
Proliferin	0	0	0	0	0	0
PCSK9	0.048752	0.0260148	0.0671116	0.0075749	0.00404123	0.015519
RAGE	0	0	0	0	0	0
RBP4	0	0.0210769	0.00169729	0	0.00247189	0
Reg3G	0	0.000853776	0	0	0	0
Resistin	0.0511364	0.0790086	0.0449736	0	0	0
CD62E	0	0	0	0	0	0
CD62P	0	0	0	0	0	0
Serpin E1	0.248842	0.392877	0.240385	0.239396	0.258389	0.130366
Serpin F1	0	0.00246171	0.0200226	0	0	0
Thrombopoietin	0	0	0	0	0	0
TIM-1	0	0	0	0	0	0
TNF-α	0	0	0	0	0	0
VCAM1	0	0	0	0	0	0
VEGF	0	0.0607825	0.0466652	0	0	0
CCN4	0	0.0421257	0.00744553	0	0	0

## Sheet: Supple Fig2-5
	S2b			S4b
		Percentage			Percentage
	p15INK4B	20		p15INK4B	17
	p16INK4A	4		p16INK4A	2
	p21WAF1/CIP	0.5		p21WAF1/CIP	1
	p15INK4B & p16INK4A	48		p15INK4B & p16INK4A	60
	p15INK4B & p21WAF1/CIP	1		p15INK4B & p21WAF1/CIP	4
	p16INK4A & p21WAF1/CIP	0.5		p16INK4A & p21WAF1/CIP	0
	p15INK4B & p16INK4A & p21WAF1/CIP	26		p15INK4B & p16INK4A & p21WAF1/CIP	16
	Total	100		Total	100
	S3b-c			S5
		% of SPiDER-β-Gal +ve cell			Leprdb/+_CM_Pre	Leprdb/+_CM_2DPW	Leprdb/+_CM_8DPW	Leprdb/db_CM_Pre	Leprdb/db_CM_2DPW	Leprdb/db_CM_8DPW
	Leprdb/+_Pre	13.3333		Adiponectin	0.0420535	0.157862	0.0577335	0.00424087	0.0348355	0.0191727
	Leprdb/+_Pre	7.14286		Amphiregulin	0.000816625	0	0	0	0	0
	Leprdb/+_Pre	5.55556		Ang-1	0	0	0	0	0	0
	Leprdb/+_2DPW	83.4337		Ang-2	0	0.196296	0.0196286	0	0.0268792	0.00332976
	Leprdb/+_2DPW	60.452		ANGPT-L3	0	0	0	0	0	0
	Leprdb/+_2DPW	58.2155		BAFF	0	0	0	0	0	0
	Leprdb/+_8DPW	12.4457		C1qR1/CD93	0	0.0127393	0	0	0	0
	Leprdb/+_8DPW	6.97358		CCL2/MCP-1	0.0229444	0.188114	0.037856	0.0167786	0.0753728	0.0470582
	Leprdb/+_8DPW	4.5045		CCL3/CCL4	0	0	0	0	0	0
	Leprdb/db_Pre	51.1905		CCL5/RNATES	0	0.167992	0.0480788	0	0.00885961	0.00355359
	Leprdb/db_Pre	41.8855		CCL6	0.630473	0.937121	0.621762	0.925374	1.36534	0.982358
	Leprdb/db_Pre	50.2564		CCL11	0.826131	0.691685	0.80364	1.01706	1.41528	0.90896
	Leprdb/db_2DPW	31.1616		CCL12	0.312654	0.685364	0.295004	0.177639	1.37091	0.297499
	Leprdb/db_2DPW	36.3903		CCL17	0	0	0	0	0	0
	Leprdb/db_2DPW	56.8376		CCL19	0	0	0	0	0	0
	Leprdb/db_8DPW	90		CCL20	0	0	0	0	0	0
	Leprdb/db_8DPW	93.3166		CCL21	0	0	0	0	0	0
	Leprdb/db_8DPW	95.0549		CCL22	0	0.106916	0	0	0.0273806	0
				CD14	0	0	0	0	0	0
				CD40	0	0	0	0	0	0
				CD160	0	0	0.00273262	0.00258764	0	0.00640892
				Chemerin	0.0422903	0.123009	0.0700628	0.0235897	0.110387	0.036528
				Chitinase3-like1	0	0.0651255	0.0138409	0	0.0176054	0
				Thromboplastin	0	0	0.00289372	0	0	0
				C5/C5a	0	0	0	0	0	0
				Complement Factor D	0.0013607	0.00825341	0	0	0	0
				CRP	0	0.0880396	0	0	0.00480194	0
				CX3CL1	0.00125023	0.030056	0.000736516	0	0	0
				CXCL1	0.450011	0.743441	0.766426	0.135563	1.22158	0.7803
				CXCL2	0.00533468	0.511288	0	0	0.705446	0.369605
				CXCL9	0	0	0	0	0	0
				CXCL10	0	0.0244463	0	0	0.0106576	0
				CXCL11	0	0	0	0	0	0
				CXCL13	0	0	0	0	0	0
				CXCL16	0.00847095	0.233265	0.0505135	0	0.113387	0.0110886
				Cystatin C	0.0077001	0.104099	0.0135549	0.0102042	0.0478616	0.0256434
				DKK-1	0	0	0	0	0	0
				DPP4	0	0	0	0	0	0
				EGF	0	0	0	0	0	0
				CD105	0	0	0	0	0	0
				Endostatin	0.0500735	0.183111	0.135687	0.00917586	0.0462796	0.0721138
				Fetuin A	0	0.0253127	0	0	0	0
				FGF acidic	0	0	0	0	0	0
				FGF-21	0	0	0	0	0	0
				Flt3 Ligand	0	0	0	0	0	0
				Gas 6	0	0	0	0	0	0
				G-CSF	0	0.00730119	0	0	0	0
				GDF-15	0	0	0	0	0	0
				GM-CSF	0	0	0	0	0	0
				HGF	0	0	0	0	0	0
				ICAM-1	0	0	0	0	0	0
				IFN-γ	0	0	0	0	0	0
				IGFBP1	0	0	0	0	0	0
				IGFBP2	0	0	0	0	0	0
				IGFBP3	0.0631034	0	0.129193	0.00631363	0.109109	0.0338212
				IGFBP5	0.00638637	0.00484483	0.00206049	0	0.00370335	0
				IGFBP6	0.134117	0.137124	0.197709	0.00336821	0.0407301	0.0242263
				IL-1α	0	0	0	0	0	0
				IL-1β	0	0	0	0	0	0
				IL-1ra	0	0.0154709	0	0	0	0
				IL-2	0	0	0	0	0	0
				IL-3	0	0	0	0	0	0
				IL-4	0	0	0	0	0	0
				IL-5	0	0	0	0	0	0
				IL-6	0.0277511	0.48223	0.0820791	0	0.520674	0.150215
				IL-7	0	0	0	0	0	0
				IL-10	0	0	0	0	0	0
				IL-11	0	0.00287974	0	0	0.0226977	0
				IL-12p40	0	0	0	0	0	0
				IL-13	0	0	0	0	0	0
				IL-15	0	0	0	0	0	0
				IL-17A	0	0	0	0	0	0
				IL-22	0	0	0	0	0	0
				IL-23	0	0	0	0	0	0
				IL-27p28	0	0	0	0	0	0
				IL-28AB	0	0	0	0	0	0
				IL-33	0	0	0	0	0	0
				LDL R	0	0	0	0	0	0
				Leptin	0	0	0	0	0	0
				LIF	0	0.0229384	0	0	0.0100668	0
				NGAL	0.00160743	0.118123	0.0199396	0	0.0523122	0.00613289
				LIX	0.432277	0.509478	0.409457	0.47201	0.591291	0.394668
				M-CSF	0.0330084	0.0533845	0.0085016	0.0159951	0.0100757	0.00940772
				MMP2	0.0268087	0.0942012	0.0605343	0.00303795	0.0164283	0.0188859
				MMP3	0.805602	0.839688	1.10632	0.802818	1.31226	1.00949
				MMP9	0	0.257812	0.00435541	0	0.00932582	0
				MPO	0	0.167837	0.0593628	0	0.139758	0.0420706
				OPN	0.0739265	0.141959	0.0781276	0.0457238	0.128989	0.0251841
				OPG	0	0.00044835	0	0	0	0
				PD-ECGF	0	0	0	0	0	0
				PDGF-BB	0	0	0	0	0	0
				PTX2	0	0.0540651	0	0	0	0
				PTX3	0.0862461	0.195072	0.0565011	0.00125182	0.07582	0.00774415
				Periostin	0.00577414	0.0197888	0.00267742	0	0	0
				DLK1	0	0	0	0	0	0
				Proliferin	0	0	0	0	0	0
				PCSK9	0.048752	0.0260148	0.0671116	0.0075749	0.00404123	0.015519
				RAGE	0	0	0	0	0	0
				RBP4	0	0.0210769	0.00169729	0	0.00247189	0
				Reg3G	0	0.000853776	0	0	0	0
				Resistin	0.0511364	0.0790086	0.0449736	0	0	0
				CD62E	0	0	0	0	0	0
				CD62P	0	0	0	0	0	0
				Serpin E1	0.248842	0.392877	0.240385	0.239396	0.258389	0.130366
				Serpin F1	0	0.00246171	0.0200226	0	0	0
				Thrombopoietin	0	0	0	0	0	0
				TIM-1	0	0	0	0	0	0
				TNF-α	0	0	0	0	0	0
				VCAM1	0	0	0	0	0	0
				VEGF	0	0.0607825	0.0466652	0	0	0
				CCN4	0	0.0421257	0.00744553	0	0	0
